# Supplementary material for: Discovery and identification of candidate genes from the chitinase gene family for Verticillium dahliae resistance in cotton
Source: Sci Rep. 2016 Jun 29;6:29022. doi: 10.1038/srep29022 (PMC4926273; doi:10.1038/srep29022)
Supplement: Supplementary Table S1 [file srep29022-s2.xls]

## Sheet: sequences
Suppmental Data1-1. Information on chintinase genes in different groups in G. raimondii
Group name	Gene name	Gene ID	Sequence
GroupA	Grchi15	Gorai.009G389400.1	MAIKSAILLAFATSVILVLVTGINAGDIAIYWGQNSDEGTLAETCATGNYDFVSLAFLPTFGNGQTPMINLAGHCDPYSNGCTNLSSDIKSCQAQGIKVILSLGGGAGSYYLASSDDARQVATYLWNNFLGGESASRPFGDAILDGIDFDIEGGTNQHWDDLAKYLSGYSQRSKKVYLTAAPQCPFPDAWVGGALKTGLFDYVWVQFYNNPQCEYIDGDITNLENAWKQWTTNVPATKIFLGLPASPEAAGRGFIPESDLISQVLPAIKGSTKYGGVMLWSNYYDNQTGYSSAIKNYV
	Grchi16	Gorai.009G389700.1	MAIKSAILLAFATSVILVLVTSIDAGDIAIYWGQNSDEGTLAETCATRNYDFVNLAFLPTFGNGQTPMINLAGHCDPYSNGCTNLSSDIKSCQAQGIKVILSLGGGAGSYYLASSDDARHVATYLWNNFLGGQSASRPFGDAILDGIDFDIEGGTNQHWDDLAKYLSGYSQRSKKVYLTAAPQCPFPDAWVGGALKTGLFDYVWVQFYNNPQCQYTDAGSGFIPVSDLTSQVLPAIKGSVMYGGVMLWSKYYDDQTGYSSAIRNDV
	Grchi44	Gorai.013G168100.1	MSIISYKRDGSMNTLCTENNSSNTWRSFKEKKMSIKSAISLTLIGSVLLMMLLSGIDAGGIAIYWGQNGNEGTLAETCATGNYDFVNIAFLPTFGNGQTPMINLAGHCDPYTNGCTGLSSDVKSCQAKGIKVMLSLGGGAGSYYLTSSKDARQVQFYNNPQCQYTEGDIKNLEDAWKQWTTDVNATLIFLGLPASPEAAGSGFIPVSDLTSQVLPAIKGSAKYGGVMLWSKYYDNQSEYSSAIKNDV
	Grchi39	Gorai.008G118600.1	MAFKLKVSAPFIFMMVLVLATGSNGGGISIYWGQNGNEGTLADTCATGNYEYVNIAFLATFGNGQTPMINLAGHCDPYSNGCTGLSSDIKSCQAKGVKVILSIGGGAGSYSLASSDDARQVATYLWNNFLGGTSSSRPLGPAILDGIDFDIEGGTGEYWDELAKYLSGYSKKGKKVYLTAAPQCPFPDAWIGNALKTGLFDYVWVQFYNNPPCQYSTADIANLEDAWKQWTSDIPATNIFLGLPAAPDAAGSGFIPVNDLTSKVLPAIKNSSKYGGVMLWSKYYDDQSGYSSSIKSHV
	Grchi41	Gorai.008G128500.1	MAFKLNISVSFICLMVLVLATGSYGGGISIYWGQNGNEGTLAETCATRNYEYVNIAFLATFGNGQTPMINLAGHCDPYSNGCTGLSSDIKSCQAKGVKVILSIGGGAGSYSLSSSDDARQVAMYLWNNFLGGTSSSRPLGPAVLDGIDFDIEGGTGEHWDDLAKYLSGYSKKGKKVYLTAAPQCPFPDAWVGNALKTGLFDYVWVQFYNNPPCQYSSADIANLEDAWKQWTSDIPATKIFLGLPAAPDAAGSGFIPVNDLTSKVLPAIKNSSKYGGVMLWSKYYDDQSGYSSSIKSHV
	Grchi6	Gorai.003G123100.1	MAITQAWPLAFLCSVIVLLVVNVDAGGIVIYWGQNGNEGTLAETCATGNYDFVNIAFLSTFGNGQTPTINLAGHCDPYRNGCTGLSSDIKSCQAKGIKVMLSIGGGAGSYNLTSAEDARQVATYLWNNFLGGISSSRPLGDAVLDGVDFDIEGGTNQHWDDLAKYLSGYGKRGKKVYLTAAPHCPSPDAWVGGALKTGLFYYVWVQFYNNPPCQYSSSIADLTSKVLPSIKGSTKYGGVMLWSKYYDDQTGYSSSIKTDV
	Grchi26	Gorai.004G154400.1	MALTPATSLAFFCSMVLLLFVTVDAGGIAIYWGQNGYEGTLAETCATGSYDFVNIAFLPTFGNGQTPMINLAGHCDPYSNGCTGLSSDIKSCQAKGIKVMLSIGGGAGSYYLTSAEDAREVATYLWNNFLGGTSSSRPLGDAVLDGIDFDIEGGTIQHWDDLAKYLSGYSKRGKKVYLTAAPQCPFPDAWVGSALKTGLFDYVWVQFYNNPPCQYTSGSSGNLVDAWKQWTTDIPATKIFLGLPAAPAAAGSGFIPVADLTSKVLPAIKGSIKYGGVMLWSKYYDDQTGYSSSIKSHV
	Grchi25	Gorai.004G116500.1	MFTKTKPISNLLVSFLVLAALIEVSHAGGIAIYWGQSGSETTLNQTCNTGRYKYVNIAFLNKFGSRRTPGLNLAGHCNPANGGCRVASSEIKHCQSKGIKVMLSIGGGIGQYSLASKADAKRVAAYLYNNFLGGRSASRPLGSAVLNGIDFDIELGSTKYWADLARYLAAYSKPGKKVYLSAAPQCPIPDKFLGSALSTGLFDYVWVQFYNNPPCQYSPGNTSKILASWKRWVRMKSIKKLFLGLPAARAAAGSGYIPPDVLTSKIIPEIRKSSKYGGVMLWNRYYDRVNGYSAAIKSKV
	Grchi42	Gorai.008G272000.1	MIRKFQAKPMLFLLVLVSALIETSHAGGIAIYWGQNGNEGTLTATCATGRYAYVNIAFLNKFGNGRTPEINLAGHCNPASSGCTTVSQGIRNCQSRGIKVMLSIGGGVGSYSLASKADAKNVADYLWNNFLGGNSRSRPLGNAVLDGIDFDIELGSTQYWDDLARYLSAYSNNGRKVYLTAAPQCPFPDSFLGTALNTGLFDYVWVQFYNNPPCQYTSGNINNLVNSWNRWTSSIKAGNIFLGLPAAPAAAGSGYIPPNVLTSQILPVIKRSSKYGGIMLWSKFFDDKNGYSKSVVSSV
	Grchi43	Gorai.008G272100.1	MERKSQAKPILFFFVLVSALIETSYAGDIAIYWGQNGNEGTLSDTCATGRYKYVNIGFLNTFGNGATPGLNLAGHCSPASNGCTSLSGEIKSCQNQGIKVMLSLGGGAGSYSLASQEDAKSVADYLWNNFLGGTSSSRPLGDAVLDGIDFDIEAGSGQYWDDLARSLSAYSSQGRKVYLTAAPQCPFPDAHLGTAINTGLFDYVWIQFYNNPLAQCQYASGNTKDILNSWNQWTSINAGSIFLGLPASPEAAGSGYIPPDVLTSQILPTIKSSGKYGGVMLWSKFFDNDYSAAIINSV
GroupB	Grchi33	Gorai.011G120000.1	MMEYIGATGVPVKLEAVPVEGGIDFHFILSFAIDADPSGNTQNGKFSPYWADTLTPESVAAMKKSHPNVKALTSLSGWSLGDKVLRWYTPDDTQQWISNAFSSLSSMAQQYHLDGIDIDYENFPRHNSSFAYCIGELITLLKNQSVISVATIAPYHKTIAPYIELFENYGDVIDFVNYQFYTDKVRKPKSYVEAFKIRAGQFDKEKLLPSYEVNGRGIQGDAFFDALSLLEENGFGVNGVMIFSADASSSNDYYYERKSQDFLLNSTVSV
	Grchi12	Gorai.003G138500.1	MAAHVQRSFGTISPPQEYQFCFASNSKLFREYIGAESNSMKLSDVPINSKVEFHFILAFAIDYTNDNHPSPTNGKFNVFWETNHLGPGQIGSFKGSNSNVKIAVSLGGDSVGSGKAFFAPKSKTSWVQNGVSSLTYMINKYHIDGIDIDYEHFKASPEMFAECIGQLITILKKSGTISFASIAPYEEINSHYLALWRKYGHVIDYVNFQFYAYDKLSVSHFISNFKKQASNYEGGQLLASFESGGGGGLKPANGFFEACNELKDQGKLGGIFIWCAEESKNKGFQYEKKSQDLLAA
	Grchi24	Gorai.001G106000.1	MDSCMLVVSLILEIIFIALFSSHPVVAANSKLFREYIGAEDKGVTFLDVPINEDVDFHFILSFAIDYTTSSSSPPSPTNGDFRVYWDTQNLNPSHVSSLKTHHRNVKVAMSLGGDTIANNEKVYFSPKTINSWVRNAIHSITDISRQYHLDGIDIDYEHFHADADTFAECIGRLLFFLKQNGVVSFASIAPYNDDSVQPHYLALWRKYGHLIDYVNFQFYAYEKGTNISQFLKYFDEQSSNYRGGKVLLSFGTDGSGGLSPESGFFMACRRLKHQGKLHGIFIWSADDSMKDGFRYEKRSQTLLAKSI
	Grchi11	Gorai.003G138400.1	AEFKDVKFSDVPINPNVDFHFILSFAIDYDTSTSPSPTNGKFNVFWDSTNLSPSHVSSIKSKHPNVKVAISLGGYTVGSQFAYFKPSTVRSWVANAVTSLTSIIKKYNLDGIDIDYEHFQADPQTFAESIGLLIKTLKRNKVISFASIAPYADNEVQRQYLALWNKHGDIIDYVNFQFYAYDKGTTIPQFLSYFNNQSSNYNGGKVLVSFQSDVRRGLTPEDGFFDACNMLKSQQRLHGIFVWSADDSKADGFIYEKQSQEILD
	Grchi7	Gorai.003G129600.1	MEFSKLLISLFIFQVFFPCHMSIQAAPANSDLFREYIGAEFNNVKFSDVPINSNVEFHFILSFAIDYDSTTGSPSPTNGKFNVFWDSDNLSPSQVSSIKSTHSNVKVALSLGGDSVGDGYAYFDPSSVDSWVSNAVSSLTNIIQEYHLDGIDIDYEHFNADPDTFSECIGELIKTLKNNGVISFASIAPFDDDDVQSHYKALWKSYGDLIDYVNFQFYAYDQGTTVSQFMNYFNTQSSNYNGGKVLASFISDGSGGLTPENGFFTACSRLKSENKLHGIFVWSADDSKRNGFRYEKQSQALLAISH
	Grchi8	Gorai.003G134100.1	MDSSKLLIALFVFQVFFPCHMSIQAAPENSDLFREYIGAEFNNVKFTDVPIDSNVEFHFILSFAIDYDSTSGSPSPTNGKFNVFWDSDNLSPSQVSSIKSTHSNVKVALSLGGDSVGDSYAYFDPSSVDSWVSNAVSSLTDIIQEYHLDGIDIDYEHFNANHGWPISTANPDTFAECIGKLVKTLKNNGVISFASIAPFDDDDVQSHYKALWQSYGDLIDYVNFQFYAYDQGTTVSQFINYFNTQSSNYNGGKVLASFISDGSGGLTPKNGFFTACSRLKSENKLHGIFVWSADDSKRNGFRYEKQSQALLAISH
	Grchi9	Gorai.003G135700.1	MESSKLLIALFVFQVFFPCHMSIQAAPENSDLFREYIGAEFNNVKFTDVPIDSNVEFHFIRSFAIDYDSTSGSPSPTNGKFNVFCDSDNLSPSQVSSIKSTHSNVKVALSLGGDSVGDSYAYFDPSSVDSWVSNAVSSLTDIIQEYHLDGIDIDYEHFNADPDTFAECIGKLVKTLKDNGVISFASIAPFDDDDVQSHYKALWQSYGDLIDYVNFQFYAYDQGTTVSQFISYFNTQSSNYNGGKVLASFISDGSGGLTPENGFFTACSRLKGENKLHGIFVWSADDSKRNGFRYEKQSQALLAMSH
	Grchi10	Gorai.003G135800.1	MESSKLLIALFVFQVFFPCHMSIQAAPENSDLFREYIGAEFNNVKFTDVPIDSNVEFHFILSFAIDYDSTSGSPSPTNGKFNVFWDSDNLSPSQVSSIKSTHSNIKVALSLGGDSVGDSYAYFDPSSVDSWVSNAVSSLTDIIQEYHLDGIDIDYEHFNADPDTFAECIGKLVKTLKDNGVISFASIAPFDDDDVQSHYKALWQSYGDLIDYVNFQFYAYDQGTTVSQFISYFNTQSSNYNGGKVLASFISDGSGGLTPENGFFTACSRLRSENKLHGIFVWSADDSKRNGFRYEKQSQALLAMSH
GroupC	Grchi13	Gorai.009G053800.1	MRAPALSFCSNVFPGSTPQCEKQPGSGTAIFPRAQWGCRGSNSYQRHKKISFRSNCNKGDAGCGCGGGSDGGGGLSSIVTREVFEEMLPYRNDPRCPAAGFYTYDALMEAAKAYPAFAATGDDATRKREVAAFFGQTSHETSGGVGWNAPGGPYVWGYCFTKQINPPSDYLDKTCKEYPCVPGQKYYGRGPIQLTWNYNYGQFGATIGMEKELLENPDLIVSDATLCFQSALWFWMTPQGLKPSCHDVITGAWTPSARDVAAGRFPGYGVITNIVNGGLCGRGWNAAGEDLIGFYKRYCDMFGVSYGDCIDCYNQKKFSQH
	Grchi19	Gorai.001G030000.1	MMAGGSITYFQPLAVLILSLTIPISTRVVMASPPAVKAAYWPSWTTFPPSAIDTILFTHIYYAFLMPTDTYKFEISTSTALELSNFTTTLRRKNPPVKTLYSIGGGGTDSHLFARMVSNEKSRQTFINSAIETARGLGFDGMDLDWEFPENPTDMKNLGVLFMDWRRAINYEARKTHRAPLLLTAAVYFSVDFFLDEVYRKFPVWSINQNLDWINAMCYDYHGSWDTSATGAHAALYDPNSNISTSYGLRSWIKAGLFRSKLVMGLPLYGKTWVLKDPNSNEIGSAAISVGPGDVGVLTNVEIEEFNKKNGAKIEHDMETVSTYSYAGSVWIGYDDSVSATLKVGFAQALGIRGYFFWAIGYDSEWKISRYASRAWVVGE
	Grchi47	Gorai.013G217700.1	MANVLSSHVSRTKLSCLNNLAYSLPPSSIPTLYFTHVFYAFVGIDASSYGLSITQPDAQWMGNFTATLHAKKPLAQALLAIGGANSGSGIFSKMVSNPDNRAAFIKSTIATARKYGFDGLDIDWEFPNNPTDMSNLEVFFKEWREAVESEASASSKPPLLLSAAVYFASSFFLDLPRTYPTDAIAKYLDFVNPMCFDYHGSWDTSVTGEHALLYDKTSNISTSYGISSWIEAGVPPKKLVMGMPLYGKSWELKHPKNHGIGAPANGVGPGNNGIMLYSDIVKYNDEHYAHVVYDGDTVSEYSYSGTDWIGYDGPTSVEKKVEYAKTQNLGGYFFWALGYDMNWTLSGIASNTWERMH
	Grchi18	Gorai.010G243800.1	MASLKSTCVLFLAMFCISVTKSEPYFSPGPAPEIFPPLPVSYVPTPAPGPTSYPPVPAVSPSPRGIKAAYWPSFESFPVSSIDTSFFTHIYYAFLLPEPNFFKLNVTSLDQQKLPEFMSGLSAKNPPVKTILSIGGGGNDPNVFAGMASTKCTRAVFINSTIEVARNYQFDGIDLDWEFPETVDDMANLALLFEEWSEALQNEAETSWKPRLLLTAAVYYSSEFTTYGVPRSYPARAMAKYLDWMNPMCFDYHGKWDNFTGMHSALFDPNTSASSSHGIGSWIRAGVPPGKLVMGLASYGHTWKLQDPNINGIGAPATGVGPGDDPGLFDYYAILDFNKENNATVKYDRTTVSYYSYVGDTWIGYDDVKSIKWKVWFARVKGLAGYFFWAVGYDKEWAL…
	Grchi22	Gorai.001G030300.1	MAAKLLSLLLFCSHSLLQLNFSAGQNVVRAAYWSADSGFPVPDIDSTLFTHLFCAFADLDSQTNQVTVSSANQARFSTFTETVQLKNPSIKTLLAIGGGSSSASDFASMASQANTRKSFIDSSIKLARSNSFHGLDLDWENLSTLPQKTNLGLLLQEWRAAVDKESTTTGNSKLLLSAALPFRNSDYPIQAIQNSLDWINVMAYDFNAPGRSTVTGPPAALYNPGTQLSGDYGIRSWTQSGSGIPPNKLVLGLPFYGYAWRLVDANNHGFSAPASGPAVSPKGELGYGQIKNFFSANRGTKVYDAAVGSNYCYAGTTWIGYDDTESIRAKVSYVKQNGLLGYFAWHVGADDDGRTLSKAAATGS
	Grchi23	Gorai.001G030400.1	MAAKLLSFLFFSFHFLVFQLHFSAGQDVVRAAYWSAGSEFPVSDIDSTLFTHLFCAFADLDSQTNQVTVSSANQARFSTFTETVQLKNPYIKTLLSIGGGSSSASDFASMASQANTRKSFIDSSINIARSYGFHGLDLDWEYPSTPTEMNNLGLLLNEWRVALVNEAANTGNSRLLLSAAFFRNSDYYTLDYPIQAIQNSLDWINVMAYDFYGPGWSTVTGPPAALYNPGTQVSGDYGITSWIQSGIPSNKLVLGFPFYGYAWQLVDANNHGFFAPTSGPAITPNGDLGYGQIKDFISANSATEVYNATVVSNYCYAGTTWIGFDDTESITAKVSYCKQKGLLGYFAWHVGADDGWTLSRAASETWGS
	Grchi20	Gorai.001G030100.1	MVMVPKFIILLYIFLSLGLNPSRAQTWIQAGYWYSGTDFPIADINSALFTHLICAFANINASSYQLSVSSSDDQYFSTFTNTVKQKNPSVTTLLSIGGGSANHSVIVSMVNNSSHRKSFIDSSIKTARLYGFQGLDFSWASANTSSDMSNMAALFQEWRAAIDSETGQSKLILTAAVPTSKYSESSTYPIDSLRTNLNWLHVSAFNIYMPTRDNFTRAHAALYDPTSNFSADFGIESWITGGLPANKLVLGLPFYGYAWTLVNPRDNTIGAPASGPAISKTGEMAYKDIRNYIQSYGANSVYNDTFVVNYCTVGTTWIGFDDVEVVKVKVSFAKERKLLGYFVWQVPNDANWLLSQTAVDVDGENGTEKKGRSSLIIILVPVTGVLILIGALTYYIRRT…
	Grchi21	Gorai.001G030200.1	MVMVPKFIILLYIFLSLGLNPSRAQTWIQAGYWYSGTEFPIADINSSLFTHLICAFANINASSYQLSVSSSDDQYFSTFTNTVKQKNPSVTTLLSIGGGSANRSVIVSMVSNSSHRKSFIDSSIKTARLYGFQGLDFSWVSANTSSDMSNMAALFQEWRAAIDSETGQSKLILTAAVPYSQYSQSSTYPIDSLRTNLNWLHVNAFDFYMPTWENLTRAHAALYDPTSNFNADFGIESWITGGLPANKLVLGLPLYGYAWTLVNPRDNTIGAPASGPAISKTGEMTYKEIRNYIHSHGANSVYNATFVVNYCTVGTTWIGFDDVEVVKVKVSFAKERKLLGYFVWQVPNDDNWLLSQTAVDVNGENGTEKKGRLSLIIILVPVTGVLILIGALTYYIRRT…
	Grchi14	Gorai.009G053900.1	MASKIIFFFLFILFPSSQFHLCGAQTLVKAGYWYASGEFPIQDINSALFTHLSYAFADVNASNYQLLIPSASQQYLSTFPTIVKRRNPSVKPLLSIWNGISATGKSIAGENVTDSVLSSMVSASSKRKSFIDSSIKTARRYGFQGMDLFWVWPNSTDLSNIGVLLDEWRAAINSEQRQPGESQLILTLAIRYLPTIEMVSYPIDSIRRNVDWAHVVAYDYHLPTRENFTGLHAALYNPSSNVNTDFGIREWLNKGMPPSKLVLGLPYHGYAWKLVSSQDNAIGAPSSGPAVNIDGSMGYKAIKSYIRDYGYGATSVYNATYVVNLLTTPTIWINFDDVETIKAKMSYVKEKKLIGFKAFQLSNDDNWVLSRAAQEGENQANKQQLLLKIILPVSLIVIL…
	Grchi45	Gorai.013G217500.1	MASNKPIFFFLLLLFLSLKLQSSSSQTWVKAGHWTSSSYLPVSDINSALFTHLFASFAFINKTSYQLFINSSDEQSFSNFTSIVKLKNPSITTILSIWVARSESTTFSLIVNETSRRKSFIESSVKTARLYGFHGLDLCGFQPTNGTSLGTFLDEWRAEVASESRNTGKTRLLLTMSAGRLPIVNSVNYPIESAKRNLDWVNILAYDYYVPRLERGFPADKLVLGLPYHGYAWALVNGSDSGINSVAFGPDHNSDDGSIGYSGIKYLIRKSGYDVGAVYNSTYVVNYWKFGRSTWINFDDMKAIKAKVSYAKVKGLLGYNAFQIANDDNWVLSQAAYAIGTTQPKKHQLLVIVLVTAAAMVLLITALVYYLQHKIFKSQGLLGALKMSVSLIRTKISGE…
	Grchi46	Gorai.013G217600.1	MASNKPIFFSFFFLLLFLSLNLQSSVSQTWIKAGYWDSSASLPVSDINSALFTHLFCAFAFVNSTSYQLFVNSSNEQHFSNFTRTVKLKNPSVTTILSIWVRRTESTTFSLMVNETSRRKSFIESSIKTARLYGFHGLDLFGVEPRNGINMTTFGTFLAEWRAEVASESRNSGKTQLLLTMSANRLPIVNSVSYPIESTKLNLDWVNIKAYDYYVPTLDRFTGFHAALYDPLGRANTDDGIKEWLKRGFPADKLVLGLPYHGYGWMLVNSGDSGIGSAASGPAHTIDGSIGYKSIKSFILDYGYGVEAVYNSTYVVNICKIGSIWINFDDVEAIKAKVSYAKVKGLLGYNAFQLSNDDNWVLSQAACGIGTSQPKKHRLLVIVSVTVAAMVFLMIAIIC…
	Grchi40	Gorai.008G124300.1	MARRRERRGEPSQDRRKERIGPETREEKLNDSDASERKLIGIFILFFIIIPAVSVLVYVYKYGSGTKRLEPVITERGPIKTDINFQEILTENTNVAGNESQRNYDYPVLAYITPWNSKGYEMAKRFNSKFTHLSPVWYDLKSHGNSLILEGRHNADKGWISELRMRGNALILPRIVLEAFPTELLKKKKQMDKAIDLMVTECKEMEYDGLVLESWSRWAAYGVLHNPDLRNMALKFIKQLGHTLHSVTSTRNPKQQLQLVYVVGPPHSDALQQHDFGPADLQSLSGSVDGFSLMTYDFSAPNNPGPNAPLNWIRFTLRLLLGSTGNNAQRLAPKIFLGINFYGNDFILSEGSGGAGAILGRDYLSLLEKHRPQLQWEKNSGEHFFVYFDDNNVRHAVFY…
GroupD	Grchi27	Gorai.006G078900.1	MEAKWLLFFTMAALMAVANGQESVKPLVKIVKGKKLCDKGWECKGWSQFCCNQTISDYFQTYQFENLFAKRNTPVAHAVGFWDYHSFITAAAQYQPHGFGTTGGKLQSMKEVAAFLGHVGSKTSCGYGVATGGPLAWGLCYNKEMSPSKLYCDDYYKYTYPCTPGVSYHGRGALPIYWNYNYGETGDALKVDLLNHPEYIENNATLAFQAALWRWMTPVKKHQPSAHDVFVGSWKPTKNDTLAKRVPGFGATMNVLYGDQVCGRGDVDTMNNIISHYLYYLDLMGVGREEAGPHEVLTCEEQKPFTVSPSSASSSSS
	Grchi37	Gorai.011G198500.1	MEAKWLVLFSVAAMLMALANCQESVKPLVKMVKGKKLCDKGWECKGWSKYCCNHTISDYFQTYQFEDLFAKRNTPVAHAVGFWDYHSFISAAAQYQPHGFGTTGEKLQNMKEVAAFLGHVGSKTSCGYGVATGGPLAWGLCYNKEMSPSKIYCDDYYKYTYPCTPGVSYHGRGALPIYWNYNYGETGEALKVDLLNHPEYLEDNATLAFQTAMWRWMTPVKKHQPSAHDVFVGNWKPTKNDTLAKRVPGFGTTMNVLYGDQVCGQGDSDSMNNMISHYLYYLDLLGVGREEAGPHDMLTCEEQEPFTVSPSSATSS
	Grchi32	Gorai.011G005100.1	MADFKKATALILTVALLVNLALMVDADGDDDKKIRVRKHKGEKECIQGWECSYWSKYCCNQTISDVFQVYQFEDLFAKRNSPVAHAVGFWDYHSFILAASIYEPLGFGTTGGKHMQMKEVAAFLAHVGAKTSCGDGVIDGGPLAWGLCFKREMSPSQDYCDDYYKYMYPCAPGAQYYGRGALPIYWNYNYGAAGDGIKVDLLHHPEYLEQNATIAFQAAIWRWMTPIKKNQPSAHDIFVGNWKPTKNDTEEKRGPTFGSTMNVLYGDYTCGQGDIDPMNIIISHYLHYLDLLGVGREEAGPHEELSCAEQKAFNPTPAPPAASAS
GroupE	Grchi1	Gorai.002G203500.1	MSFLRPLSVFILFLSYVVIGSAEQCGRQAGGALCPGGLCCSQFGWCGSTANYCTVPGCQSQCSGSGPAPGPGGLTNLISREKFDRMLLHRNDGGCPARGFYTYDAFIAAARSFPAFATTGDQATRKREIAAFLAQTSHETTGGAGWAAPDGHYAWGYCYNRELNPSPYCAWNPNYPCAPGKQYFGRGPMQLTWNYNYGQCGRSIGVDLLNNPDLLSSDPIISFKSAFWFWMTPQSPKPSCHDVVVGAWSPSGSDQAAGRVPGYGVITNIINGGLECGKGWDAKVEDRIGFYKRYCDMLGVGYGNNLDCYNQRPFGNGVLVDSM
	Grchi2	Gorai.002G203600.1	MSFLQALSVFLLFLSYVVVGSAEQCGRQAGGALCPGGLCCSQFGWCGSTADYCTVPGCQSQCSGSGPAPGPGGLTNLISRETFNRMLLHRNDGACPARGFYTYDAFIAAARSFPAFATTGDQATRKREIAAFLAQTSHETTGGAGWAAPDGPYAWGYCYNRELNPPSSYCASDPNYPCSPGKQYFGRGPMQLSWNYNYGPCGRAIGVDLLNNPDLLSSDPTISFKSAFWFWMTPQSPKPSCHNVIIGAWSPSSSDRAAGRATGYGVITNIINGGLECGKGWNAQVEDRIGFYKRYCDILGVSYGNNLDCYNQRPFGNGVSVDSM
	Grchi17	Gorai.010G058900.1	MKFLALMVVLILASALRASADISSLISQDMFNEMLKHRNDGNCPGKGFYTYDAFIAAANSFGAFGTTGDDTTRKREIAAFLAQTSHETTGGWPTAPDGPYAWGYCYVQEQGNPGDYCVPNQQWPCAPGKKYFGRGPIQISYNYNYGPAGEAIKANILNDPDLVAKDPTISFKTGLWFWMTPQSPKPSSHDVITGQWKPSAEDTAAGRVPGYGVITNIINGGIECGKGSNPQVEDRIGFYKRYCDILKVSYGDNLDCYNQRPFA
	Grchi5	Gorai.005G258100.1	MRLHTLLFSSLFLSYAVVLATAVQCGEEAGGALCPGGICCSRWGYCGTTDSYCLEENGCQLNCTDGDSGGGGGGGGGGGGGGSSGDGGALGDIISSELFEEMLPYRNDPRCPAANFYTYDAFIAAAKLYPDFAATGDNDTRKREVAAFLGQTSHETTGGWDGAPGGRYAWGYCFNEEVGCPAGYCEYNPNYPCYPGVNYCGRGPMQLSWNYNYGQFGESIGQKEELLQHPEVLKTNVTLSFMSAFWFWMTAQPPKPSCHSVITGEWIPSANDVAAGRLPGYGVTTNIINGGLECGHGPDSRVESRIKFYERYCDILGVSYGPDLDCYNQRPFSWGLLVESI
	Grchi3	Gorai.005G257900.1	MRAPALSFCSNVFPGSTPQCEKQPGSGTAIFPRAQWGCRGSNSYQRHKKISFRSNCNKGDAGCGCGGGSDGGGGLSSIVTREVFEEMLPYRNDPRCPAAGFYTYDALMEAAKAYPAFAATGDDATRKREVAAFFGQTSHETSGGVGWNAPGGPYVWGYCFTKQINPPSDYLDKTCKEYPCVPGQKYYGRGPIQLTWNYNYGQFGATIGMEKELLENPDLIVSDATLCFQSALWFWMTPQGLKPSCHDVITGAWTPSARDVAAGRFPGYGVITNIVNGGLCGRGWNAAGEDLIGFYKRYCDMFGVSYGDCIDCYNQKKFSQH
	Grchi4	Gorai.005G258000.1	MRAPALSFCSNALPGSAMQCEKQSCSATAMFPTAQWCCRGANNDNYRHKKISFRSYCNKSDAGCGCGCGGGSDGGGGLSSIVTREVFEEMLPYRNDPRCPAAGFYTYEALIAAAKAYPAFAATGDDATRKREVAAFFGQTSHETAAGRGRNPPGGPFVWGYCYNKEVKPLSEYCDGTNPQFPCVPGQKYYGRGPIQLTWNYNYGQFGAAIGKEKELLENPDLLLTDASLAFQSALWFWMTPQRSMPSCHDVIVGAWMPSARDKAAGRFPGYGVITNIINGGQCGRGRNAAGEDRIGFYKRYCDMFGVDCGDYLDCYNQKDFRKDFLY
	Grchi38	Gorai.007G117600.1	MESSSLISFSLLFCFSILFFGSNGVEARRAPPSISYLISENLFNSIFLHKDDNACPARNFYNYTFFIQAAKCFPSFGNTGDIATRKREIAAFLAQISHETTGGWATAPDGPYAWGLCFKEEINPQSNYCDSTNTQWPCYPGKSYHGRGPIQLSWNYNYGPAGKAVGFDGLRNPEIVANNSLIAFKTGLWFWMTEQSPKPSCHDVMVGKYVPTEADLAANRTAGYGLVTNIINGGLECGIPNDARVNDRIGFFERYAQLFKVDTGPNLDCANQKPF
GroupF	Grchi34	Gorai.011G137200.1	MGKKLLTSVLVGLLVASAITQTVLAQNCGCAPNLCCSQHGYCGQGNDYCGTGCKEGPCFSKSPTGASVASIVSPQFFNGIINQARADCAGKKFYTRQAFLTALDSFPDFGKLGSDVESKREIAAFFAHATHETEFFCYKEEQDKSNSYCEANPKFPCAPGKSYHGRGPLQLTGNTNYGNAGNALKLDLLKNPEMVANNPVVSFKGSLWYWMAAVRPVIGQGFGATIKAINGRLECGVPAAQDKVQRRIRFYTDYCKQLGVDPGPKLSC
	Grchi35	Gorai.011G137300.1	MESLTMGKKLLTSVLVELVVASAITQTVLAQNCGCAPNLCCSQHGYCGQGNDYCGTVASIVSPQFFNGIINQARADCAGKKFYTRQAFLTALDSFPDFGKLGSDVESKREIAAFFAHATHENEFFCHTEEQDKSDSHCDTTKPEFPCAPGKSYYGRGPLQLSNLTLDLLKNPEMVANDPVVSFKGSLWYWMAAVRPVIGRGFGETIKAINGRVECGVTAAKDRAQHRIQFYKYYCKRFGVHPGPSLSC
	Grchi31	Gorai.006G230700.1	MATSTMKTSFIAIILAGMVAGMVKAQCGNTCSATECCSRFGFCGTGDDFCGVNCRGGPCVNNGVSIADIVTQEFFDGILNQAASTCVGRSFYSRGVFLDALNSFTQFARIGSVEDSRREIAAFFAHATHETGSFCHIEEDGGASKDYCDETRTDYPCNPSKGYYGRGPLQLTWNYNYGPAGSDIGFNGLDAPETVANDPLISFKAAIWFWMNNVAGVMNQGFGATIRAINGDLECNGVDPTKVQSRINYYTQYCSQLGVAPGDNLSC
	Grchi36	Gorai.011G137500.1	MATFTVKNSLIAVILALILAGATPGIMVKAQCVNSCEQPNECCSQYGYCGEGPEFCGANCRGGPCTNNGVSIADIVTPEFFNGILNQGSSCVGRNFYSREAFLDALTSFTRFARSGSVKDSRREIAAFFAHASHETERFCHIEETDGAKKDYCNETVTEYPCAPGKGYYGRGPLQLSWNYNYGPAGLELGFDGLGAPETVANDPVIAFKAALWFWTKNVAAAISQGFGATIEAINPMECGGGEPRKVQSRIDYFTGYCNQLGVTPGGSLNC
	Grchi30	Gorai.006G230600.1	MLFPSMWKGLVAIFMAGILAGSVSVKAQMVADIVTDEFFDGILNQADASCEGRNFYSRAAFLEALSSFTQFGTADDTRREVAAFFAHVTHETGHFCYIEEINGATRDYCDETNTQYPCNPDKGYYGRGPIQLSWNFNYGPAGESIGFDGLNSPETVATDPVISFKTALWYWENFVQPVISQGFGATIRAINGAIECDGGNQAAVQARINYYTQYCSQLGVDSGPNLSC
	Grchi28	Gorai.006G230300.1	MRKRLLTILLAAIISAGATAVKAQNCGCAEGLCCSRWGYCGTGDDYCGTGCQQGPCNPPPALNNVSVADIVTPEFFNGILDVAEDSCEGKNFYTRSAFLEALGPYPQFGRIGTVDDSNREIAAFFAHVTHETGHFCYIEEINGASRDYCDETNTQYPCNPNKGYYGRGPIQLSWNFNYGPAGESIGFDGLNSPETVATDPVISFKTAVWYWVNSVQPVISQGFGATIRAINGALECDGGNPATVERRVEYYIDYCNQLGVDPGPNLRC
	Grchi29	Gorai.006G230400.1	MRRRLPTILLAAFIAAGATAVKAQNCGCGEGLCCSRWGYCGTGDDYCGTGCQQGPCNAPPALNNVSVADIVTPEFFNGILDVAEESCEGKNFYTRSAFLEAVGPYPQFGRIGTVEDTNREIAAFFAHVTHETGHFCYIEEINGASRDYCDQNNDRYPCNPNKGYYGRGPIQLSWNFNYGPAGENIGFDGLNSPETVATDPVISFKTAIWYWVNFVQPVISQGFGATIRAINGALECDGANPATVERRVEYYIDYCNQLGVDPGPNLRC

## Sheet: similarity of each member
Suppmental Data1-2. The similarity of chintinase genes in G. raimondii
	Grchi1	Grchi2	Grchi3	Grchi4	Grchi5	Grchi6	Grchi7	Grchi8	Grchi9	Grchi10	Grchi11	Grchi12	Grchi13	Grchi14	Grchi15	Grchi16	Grchi17	Grchi18	Grchi19	Grchi20	Grchi21	Grchi22	Grchi23	Grchi24	Grchi25	Grchi26	Grchi27	Grchi28	Grchi29	Grchi30	Grchi31	Grchi32	Grchi33	Grchi34	Grchi35	Grchi36	Grchi37	Grchi38	Grchi39	Grchi40	Grchi41	Grchi42	Grchi43	Grchi44	Grchi45	Grchi46	Grchi47
Grchi1
Grchi2	90.74
Grchi3	64.08	64.49
Grchi4	54.91	54.52	79.88
Grchi5	59.53	59.53	64.37	62.8
Grchi6	_	_	_	_	_
Grchi7	_	_	_	_	_	_
Grchi8	_	_	_	_	_	_	91.75
Grchi9	_	_	_	_	_	_	93.46	94.29
Grchi10	_	_	_	_	_	_	93.79	94.6	98.37
Grchi11	_	_	_	_	_	_	74.62	71.06	73.48	73.86
Grchi12	_	_	_	_	_	_	63.77	61.27	62.91	62.91	58.17
Grchi13	_	_	_	_	_	_	_	_	_	_	_	_
Grchi14	_	_	_	_	_	_	_	_	_	_	_	_	32.11
Grchi15	_	_	_	_	_	69.13	_	_	_	_	_	_	_	_
Grchi16	_	_	_	_	_	77.82	_	_	_	_	_	_	_	_	83.56
Grchi17	70.78	72.84	58.7	58.78	61.48	_	_	_	_	_	_	_	_	_	_	_
Grchi18	_	_	_	_	_	_	_	_	_	_	_	_	49.13	33.89	_	_	_
Grchi19	_	_	_	_	_	_	_	_	_	_	_	_	69.41	33.87	_	_	_	50.53
Grchi20	_	_	_	_	_	_	_	_	_	_	_	_	36.39	57.01	_	_	_	39.77	38.17
Grchi21	_	_	_	_	_	_	_	_	_	_	_	_	38.17	57.53	_	_	_	40.06	39.82	95.7
Grchi22	_	_	_	_	_	_	_	_	_	_	_	_	_	42.3	40	_	_	40.6	36.8	47.89	48.18	80.8
Grchi23	_	_	_	_	_	_	_	_	_	_	_	_	41.74	45.13	_	_	_	_	42.49	47.85	49.28	_		_
Grchi24																							_
Grchi25	_	_	_	_	_	54.52	_	_	_	_	_	_	_	_	57.14	53.4	_	_	_	_	_	_	_	_	_
Grchi26	_	_	_	_	_	76.17	_	_	_	_	_	_	_	_	_	73.15		_	_	_	_	_	44.44	_	64.21	_
Grchi27	38.89	37.7	40.24	42.45	40.39	_	_	_	_	_	_	_	_	_	_	_	37.07	_	_	_	_	_	_	_	_	_	_
Grchi28	37.54	37.87	34.17	34.33	36.09	_	_	_	_	_	_	_	_	_	_	_	38.33	_	_	_	_	_	_	_	_	_	_
Grchi29	36.21	37.8	33.33	32.84	35.25	_	_	_	_	_	_	_	_	_	_	_	38.17	_	_	_	_	_	_	_	_	_	_	93.28
Grchi30	39.08	37.82	33.86	35.42	36.14	_	_	_	_	_	_	_	_	_	_	_	39.45	_	_	_	_	_	_	_	_	_	_	81.68	78.71
Grchi31	35.86	35.57	32.44	32.2	32.71	_	_	_	_	_	_	_	_	_	_	_	36.29	_	_	_	_	_	_	_	_	_	_	61.85	60.74	70.3
Grchi32	38.49	36.9	36.86	35.05	38.58	_	_	_	_	_	_	_	_	_	_	_	36.65	_	_	_	_	_	_	_	_	_	73.47	_	_	_	_
Grchi33	_	_	_	_	_	_	41.85	40.14	40.96	40.74	40.38	40.6	_	_	_	_	_	_	_	_	_	_	_	38.32	_	_	_	_	_	_	_	_
Grchi34	37.55	35.99	30.22	34.07	33.13	_	_	_	_	_	_	_	_	_	_	_	39.08	_	_	_	_	_	_	32.73	_	_	32.73	57.14	57.14	55.45	50.92	_	_
Grchi35	31.88	32.89	30.95	32.94	_	_	_	_	_	_	_	_	_	_	_	_	34.18	_	_	_	_	_	_	_	_	_	_	49.45	49.45	50.73	45.19	_	_	78.44
Grchi36	36.13	36.5	31.68	32.7	33.1	_	_	_	_	_	_	_	_	_	_	_	36.13	_	_	_	_	_	_	_	_	_	_	58.61	58.61	62.5	70.33	_	_	52.4	46.91
Grchi37	39.68	38.49	39.02	42.04	41.57	_	_	_	_	_	_	_	_	_	_	_	39.04	_	_	_	_	_	_	_	_	_	89.94	_	_	_	_	70.32	_	30.92
Grchi38	58.87	59.68	49.39	51.02	53.88	_	_	_	_	_	_	_	_	_	_	_	58.96	_	_	_	_	_	_	_	_	_	38.49	_	40.34	39.13	_	36.9	_	_	33.19	38.24	37.7
Grchi39	_	_	_	_	_	67.45	_	_	_	_	_	_	_	_	76.85	69.46	_	_	_	_	_		35.71	_	62.59	81.88	_	_	_	_	_	_	_	_	_	_	_	_
Grchi40	_	_	_	_	_	_	_	_	_	_	_	_	_	_	_	_	_	_	_	_	_		36.36	_			_	_	_	_	_	_	_	_	_	_	_	_
Grchi41	_	_	_	_	_	_	_	_	_	_	_	_	_	_	77.18	70.47	_		_	_	_	52.63	_	_	62.46	83.89	_	_	_	_	_	_	_	_	_	_	_	_	94.3	_
Grchi42	_	_	_	_	_	57.82	_	_	_	_	_	_	_	_	62.41	57.24	_		_	_	_		36.07	_	69.7	69.28	_	_	_	_	_	_	_	_	_	_	_	_	69.28	_	69.1
Grchi43	_	_	_	_	_	57.43	_	_	_	_	_	_	_	_	65.99	60.75	_	50	_	_	_	_	34.69	_	65.67	67.34	_	_	_	_	_	_	_	_	_	_	_	_	67.59	_	66.78	76.74
Grchi44	_	_	_	_	_	76.8	_	_	_	_	_	_	_	_	79.2	78.4	_	_	_	_	_	_	_	_	56.1	77.6	_	_	_	_	_	_	_	_	_	_	_	_	72	_	72.8	57.58	63.2	_	_
Grchi45	_	_	_	_	_	_	_	_	_	_	_	_	_	54.69	_	_	_	30.09	30.57	51.8	51.39	40.64	41.42	_	_	_	_	_	_	_	_	_	_	_	_	_	_	_	_	_	_	_	_	_		_
Grchi46	_	_	_	_	_	_	_	_	_	_	_	_	33.43	56.9	_	_	_	36.28	35.28	52.39	51.99	44.61	46.43	_	_	_	_	_	_	_	_	_	_	_	_	_	_	_	_	_	_	_	_	_	74.97		_
Grchi47	_	_	_	_	_	_	_	37.5	35.71	35.71	_	_	50.9	34.71	_	_	_	50.76	50.9	41.52	42.2	38.24	41.69	35.59	_	_	_	_	_	_	_	_	_	_	_	_	_	_	_	_	_	_	_		32.73	36.06
