# Supplementary material for: Discovery and identification of candidate genes from the chitinase gene family for Verticillium dahliae resistance in cotton
Source: Sci Rep. 2016 Jun 29;6:29022. doi: 10.1038/srep29022 (PMC4926273; doi:10.1038/srep29022)
Supplement: Supplementary Table S2 [file srep29022-s3.xls]

## Sheet: The rate of the diseased leaves
Suppmental Data 2. The data for the rate of the diseased leaves in different treatments at different stages after V.dahilae invasion
	Days after V.dahilae infection	11 days	15 days	20 days	25 days	30 days	35 days
Treatment
Junmian 1		23±0.08	47.93±0.01	71.13±0.13	81.76±0.11	94.61±0.03	100
Hai7124		0	10.33±0.06	21.61±0.01	32.18±0.02	41.50±0.02	53.40±0.04
TRV:00		0	13±0.05	20.36±0.01	36.82±0.06	43.65±0.02	54.72±0.01
TRV:Chi23		4.75±0.04	26.62±0.02	53.48±0.02	60.59±0.08	70.90±0.07	84.24±0.07
TRV:Chi32		21±0.02	41.88±0.03	65.48±0.02	75.48±0.05	90.27±0.06	95.80±0.01
TRV:Chi47		18±0.84	44.83±0.02	60.48±0.01	76.19±0.03	85.18±0.02	92.68±0.01
Note: The rate of the diseased leaves was showed with mean±SD.
